# Supplementary material for: Effectiveness and safety of ICIs for the treatment of advanced CC: a systematic review and meta-analysis
Source: Front Immunol. 2025 Mar 11;16:1542850. doi: 10.3389/fimmu.2025.1542850 (PMC11933070; doi:10.3389/fimmu.2025.1542850)
Supplement: Supplementary file 1 [file DataSheet1.zip]

Archive with 5 entries (4 files):
- supporting information/PRISMA checklist.docx
- supporting information/S1 Table.xlsx
- supporting information/S2 Table.xlsx
- supporting information/Supplementary materials.doc
- supporting information/
