# Supplementary material for: Effectiveness and safety of ICIs for the treatment of advanced CC: a systematic review and meta-analysis
Source: Front Immunol. 2025 Mar 11;16:1542850. doi: 10.3389/fimmu.2025.1542850 (PMC11933070; doi:10.3389/fimmu.2025.1542850)
Supplement: Supplementary file 1 [file DataSheet1.zip › supporting information/S1 Table.xlsx]

## Sheet: Sheet1
Table 2.Main characteristic of trials of ICIs in advanced CC
Study Name	Author, country	year		Phase	Target population	Nr of patients	The expression of PD-L1(%)	Histological Subtype(n/N)	Administered Drugs	Primary EP	Secondary EP
		publication	recruitment
KEYNOTE-826 (23)	Colombo, et al.,US	2021	2018-2020	III(RCT)	(1) Age ≥18;（2） persistent, recurrent, or metastatic；adenocarcinoma,（3）adenocarcinoma, adenosquamous carcinoma, or squamous-cell carcinoma of the cervix（4）not been treated with systemic chemotherapy	pembrolizumab group: n=308	pembrolizumab group: evaluated 273 people PD-L1≥1% n=115 ； PD-L1>10% n=158; PD-L1<1% n=35	Adenocarcinoma:n=56/308;Adenosquamous carcinoma:n=15/308;Squamous-cell carcinoma:n=235/308	Pembrolizumab 200mg q3w+ taxol + carboplatin or cisplatin IV Q3W± bevacizumab： 15mg/kg IV Q3W	OS	OS,PFS, DOR,safety
						Control therapy: n=309	Control therapy group: evaluated 275 people PD-L1≥1% n=116 PD-L1>10% n=159 ; PD-L1<1% n=34	Adenocarcinoma:n=64/309;Adenosquamous carcinoma:n=176/309;Squamous-cell carcinoma:n=211 /309	Placebo q3w IV+taxol + carboplatin or cisplatin IV Q3W±bevacizumab： 15mg/kg IV Q3W
EMPOWER-Cervical 1/GOG-3016/ENGOT-cx9 (24)	Tewari, et al.,American	2022	2017-2021	III(RCT)	(1) Age ≥18; (2) Patients with recurrent or metastatic cervical carcinoma were eligible for participation(3) performance-status score of 0 or 1; (4)patients had to have adequate renal, hepatic, and bone marrow function ; (5)Patients were required to have measurable disease;	cemiplimab group: n=304	cemiplimab group: evaluated 126 people ( PD-L1 ≥1%: n=116 ; PD-L1 <1%:n=66)	Adenocarcinoma:n=54/304;Squamous-cell carcinoma:n=240/304	Cemiplimab 350mg q21d	OS	PFS，OR, DOR, QOL ,safety
						Control therapy: n=304	Control therapy: evaluated 128 people ( PD-L1 ≥1%: n=121 ; PD-L1 <1%:n=68)	Adenocarcinoma:n=62/304;Squamous-cell carcinoma:n=233/304	Chemotherapy(was determined before ran- domization by the investigator from protocol-specified options )
BEATcc/ENGOT-cx10 (25)	Oaknin A, et al.,Spain	2024	2018-2021	III（RCT）	(1)Age ≥18 with squamous cell carcinoma or adenocarcinoma; (2)Metastatic (stage IVB), persistent, or recurrent cervical cancer not amenable to curative surgery or radiation; (3)Measurable disease by RECIST v1.1 criteria; (4)Availability of archival or recently collected tumor tissue samples; (5)GOG or ECOG performance status of 0 or 1.	Atezolizumab group:n=206	Not mentioned	Adenocarcinoma:n=36/206;Adenosquamous carcinoma:n=6/206;Squamous-cell carcinoma:n=164 /206	Experimental arm: Atezolizumab 1200 mg + chemotherapy (Cisplatin 50 mg/m2 or Carboplatin AUC 5 +paclitaxel 175 mg/m2) +Bevacizumab 15 mg/m2 on day 1per 21-day cycle	OS、PFS	ORR、DOR
						Standard therapy:n=204	Not mentioned	Adenocarcinoma:n=43/204;Adenosquamous carcinoma:n=4/204;Squamous-cell carcinoma:n=157 /204	Control arm: Chemotherapy (Cisplatin 50 mg/m2 or Carboplatin AUC 5 +paclitaxel 175 mg/m2) +Bevacizumab 15 mg/m2 on day 1per 21-day cycle
KEYNOTE-028 Trial (NCT02054806) (26)	Frenel JS et al., France	2017	2016-2017	Ib	(1)Age:≥18 years；(2) have histologically or cytologically documented, locally advanced, or metastatic PD-L1 positive cervical cancer;(3) had progressed after prior standard therapy;	n=24	PD-L1≥1%: n=24	Adenocarcinoma:n=1/24(4%); Squamous-cell carcinoma:n=23/24(96%)	Pembrolizumab 10mg/kg q2w	ORR	PFS、OS、DOR、Safety、tolerability
Lheureux S 2017 (27)	Lheureux S et al., Canada	2017	2012-2014	I/II	(1)Median age:49 years; range, 23-78 years;(2)patients with metastatic cervical cancer (squamous cell carcinoma or adenocarcinoma) ; (3)with measurable disease and progression after at least 1 line of platinum chemotherapy	n=42	PD-L1≥1%:n=8;PD-L1<1%: n=20	Adenocarcinoma:n=13/42;Squamous-cell carcinoma:n=29/42	Ipilimumab 3mg/kg q21d q12w, ipilimumab 10mg/kg q21d q12w	ORR	PFS、OS、tolerability、safety
KEYNOTE-158 Study (NCT02628067) (28)	Chung HC et al., South Korea	2019	2016-2018	II	(1)Age:≥18 years；(2) tologically or cytologically confirmed advanced cervical cancer, (3)had measurable disease as assessed ancer;(4)progression during or intolerance to one or more lines of standard therapy；（5）performance-status score of 0 or 1;	n=98	PD-L1≥1%: n=82(83.7%); PD-L1<1%: n=15(15.35);Unknown: n=1（1%）	Adenocarcinoma: 5/98 (5.1%); Squamous cell carcinoma: 92/98 (93.9%); Adenosquamous carcinoma: 1/98 (1.0%)	Pembrolizumab 200mg q3w	ORR	DOR、PFS、OS、TOR、Safety
NCT03444376 (29)	Youn JW et al., South Korea	2020	2018-2020	II	(1)Age: ≥18 years;(2)had disease progression after treatment;(3)had at least 6 months of life expectancy;(4)had histologically recurrent or advanced HPV-positive;(5)had disease progression after treatment with available therapies	n=36	PD-L1≥1%:n=20;PD-L1<1%: n=6	Adenocarcinoma:n=8/36;Squamous-cell carcinoma:n=28/36	GX-188E 2mg（2w、4w、7w、13w）、19w+Pembrolizumab 200mg q3w	ORR	DOR、OS、PFS、Safety、tolerability
NCT03816553 (30)	Chunyan Lan et al., China	2020	2019-2021	II	(1)Age:18-70 years; (2)had progressed after at least one line of systemic therapy;(3)had measurable disease;(4)had an Eastern Cooperative Oncology Group performance status score of 0 or 1	n=45	PD-L1≥1%: n=30(66.7%); PD-L1<1%: n=10(22.2%); Unknown: n=5(11.1%)	Adenocarcinoma:n=15/45(33.3%); Squamous-cell carcinoma:n=30/45(66.7%)	Camrelizumab 200mg q2w Plus Apatinib 250mg qd 4w	ORR	PFS、OS、DOR、Safety
NCT03495882 (31)	O'Malley et al., USA	2021	2018-2020	II	(1)Age:24-76 years;(2) histologically or cytologically confirmed recurrent or metastatic cervical cancer；（3）performance status score of 0 or 1;（4）had relapsed after prior platinum-based therapy；	n=155	PD-L1≥1%: n=88(56.8%); PD-L1<1%: n=39(25.2%); Unknown: n=28(18.1%)	Adenocarcinoma:n=42/155(27.1%);Squamous-cell carcinoma:n=109/155(70.3%); Adenosquamous carcinoma: 4/155 (2.6%)	Balstilimab 3mg/kg q2w plus zalifrelimab 1mg/kg q6w	ORR	DOR、DCR、CR、PR、SD、safety、tolerability、survival
InnovaTV 204/GOG-3023/ENGOT-cx6 (32)	Robert L, et al., USA	2021	2018-2019	II	(1)Adults ≥18 years with recurrent or metastatic cervical cancer; (2)Progressive disease after doublet chemotherapy with bevacizumab (if eligible); (3)≤2 prior systemic therapies for recurrent/metastatic disease; (4)Measurable disease by RECIST v1.1; (5)ECOG PS 0 or 1; (6)Acceptable renal, liver function, and hematological status; life expectancy ≥3 months.	n=101	Not mentioned	Squamous cell carcinoma: 69/101; Adenocarcinoma: 27/101; Adenosquamous carcinoma: 5/101	Tisotumab vedotin (2.0 mg/kg every 3 weeks)	ORR	DCR、TOR、DOR、safety
Qin Xu 2022 (33)	Qin Xu, et al., China	2022	2019-2021	II	(1)Age：18-75；(2)had received at least one line of systemic therapy；(3)could not tolerate chemotherapy；(4)pathologically proven PD-L1–positive R/M CA;(5)have at least one measurable lesion	n=42	All enrolled patients had PD-L1 expression (CPS ≥1); PD-L1 CPS≥4: n=28; PD-L1 CPS<4%: n=14	Adenocarcinoma:n=5/42;Squamous-cell carcinoma:n=35/42; Adenosquamous carcinoma: 2/42	Sintilimab 200mg q3w+Anlotinib 10mg 1-14d q3w	ORR	PFS、OS、DCR、safety
NCT03972722 (34)	Xia L, et al., China	2023	2020-2021	II	(1)Age: 18–75;(2)With recurrent/metastatic cervical cancer progressing after platinum-based chemotherapy; (3)Measurable disease by RECIST v1.1, PD-L1 expression (CPS≥1), ECOG PS 0–1, and expected survival >12 weeks; (4)Adequate hematological, liver, and kidney function.	n=105	All enrolled patients had PD-L1 expression (CPS ≥1)	Adenocarcinoma: 11/105; Squamous carcinoma: 92/105; Adenosquamous carcinoma: 2/105	Zimberelimab (240 mg every 2 weeks)	ORR	DOR、DCR、PFS、OS、safety
Abbreviations: n: number of patients ; DCR: Disease control rate; DOR: Duration of response; ORR: Objective response rate; OS: Overall survival; PD-L1: Programmed cell death 1 ligand 1; PFS: progression-free survival ; M: Metastatic; R: Recurrent ; qXw : every X weeks ;qXd; every X days ; CA: Carcinomas; RCT: randomized controlled trial; Sq: Squamous carcinoma; Ad: Adenocarcinomas; EP:Endpoint ;Q…
