# Supplementary material for: Effectiveness and safety of ICIs for the treatment of advanced CC: a systematic review and meta-analysis
Source: Front Immunol. 2025 Mar 11;16:1542850. doi: 10.3389/fimmu.2025.1542850 (PMC11933070; doi:10.3389/fimmu.2025.1542850)
Supplement: Supplementary file 1 [file DataSheet1.zip › supporting information/S2 Table.xlsx]

## Sheet: Sheet2
Table 2.Results of included trials of ICIs in advanced CC
Study Name	Administered Drugs	Nr. of patients	Result						Most adverse event	Response Assessment Method
			mOS	ORR	mPFS	DCR	mDoR	Safety
KEYNOTE-826 (23)	Pembrolizumab+taxol + carboplatin or cisplatin ±bevacizumab	n=308	26.4 mos Ad 18.8-NR mos, Sq 23.5mos; mOS in CPS>1%: 28.6 mos mOS in CPS≥10%: 29.6 mos	65.9% Sq 67.6% ; Ad 65.3% PD-L1 CPS≥1= 68.1%；PD-L1 CPS ≥10: 69.6%	10.4 mos Ad 6.3mos,Sq 15.2mos; PD-L1 in CPS≥1:15.3mos; PD-L1 CPS ≥10: 10.4 mos	NA	18 mos	TRAEs 97.4%，≥G3 AEs 74%	Anemia, Anemia, Nausea, Alopecia, et.al	RECIST 1.1
	Placebo+taxol + carboplatin or cisplatin ±bevacizumab	n=309	16.8 mos Ad 21.3 mos,Sq 14.2mos; mOS in CPS>1%:16.5 mos mOS in CPS≥10%: 17.4 mos	50.8% Sq 62.2%, Ad 45.5%； PD-L1 CPS≥1 =50.2%；PD-L1 CPS ≥10: 49.1%	8.2 mos Ad 6.2mos,Sq 10.2mos; PD-L1 in CPS≥1:10.3mos；PD-L1 CPS ≥10: 8.1 mos		10.4 mos	TRAEs 98.4%，≥G3 AEs 66.8%
EMPOWER-Cervical 1/GOG-3016/ENGOT-cx9 (24)	Cemiplimab	n=304	12.0 mos； Ad 13.3mos,Sq 11.1mos; PD-L1>1%:13.9 mos,PD-L1<1%:7.7mos	16.4% ; Sq 17.6% ; Ad 12% PD-L1≥1%:18% ; PD-L1<1%:11.6%	2.8 mos; Ad 2.7mos,Sq 2.8mos	NA	16.4 mos	TRAEs 88.3%，≥G3 AEs 45.0%	Anemia, Nausea, Fatigue, Vomiting, et.al	RECIST 1.1
	Chemotherapy	n=304	8.5 mos； Ad 7.0mos,Sq 8.8mos; PD-L1>1%:9.3 mos, PD-L1<1%:6.7 mos	6.3% ; Sq 6.7% ; Ad 4% PD-L1≥1%:11% ; PD-L1<1%:5.9%	2.9 mos; Ad 2.8mos,Sq 2.9mos		6.9 mos	TRAEs 91.4%，≥G3 AEs 53.4%
BEATcc/ENGOT-cx10 (25)	Experimental arm: Atezolizumab + chemotherapy+Bevacizumab	n=206	Experimental arm: 32.1 mos(105/206); Control arm: 22.8 mos(129/204) Events/patients: Ad:55/89; Sq: 179/321	84% (CR: 32%)	Experimental arm: 13.7mos (138/206); Control arm: 10.4 mos(166/204) Events/patients: Ad:73/89; Sq: 231/321	NA	13.6 mos	TRAEs 88.3%, ≥G3 AEs 79.0%	Asthenia, Nausea, Alopecia, Neutropenia, Anemia, Constipation, Diarrhea, Hypertension	RECIST 1.1
	Control arm: Chemotherapy+Bevacizumab(standard therapy)	n=204		72% (CR: 20%)		NA	8.6 mos	TRAEs 88.3%, ≥G3 AEs 75.0%
KEYNOTE-028 Trial (NCT02054806) (26)	Pembrolizumab	n=24	11 mos	17%（PD-L1+≥1%: 17%）	2 mos	0.13	5.4 mos	TRAEs 75%，≥G3 AEs 21%	Rash†, Pyrexia, Fatigue, Constipation, et.al	RECIST 1.1
Lheureux S 2017 (27)	Ipilimumab	n=42	8.5 mos	0.29	2.5 mos	0.265	NA	TRAEs 100%，≥G3 AEs 28.6%	Diarrhea, Colitis, Enterocolitis, et.al	RECIST 1.1
KEYNOTE-158 Study (NCT02628067) (28)	Pembrolizumab	n=98	9.4 mos(11 mos（ PD-L1+ ）)	12.2%（ORR ：14.6% （ PD-L1≥ 1%））	2.1 mos	30.6%(PD-L1 positive: 32.9%)	NR	TRAEs 24.5%，≥G3 AEs 12.2%	Hypothyroidism,decreased appetite,fa- tigue, diarrhea, et.al	RECIST 1.1
NCT03444376 (29)	GX-188E plus Pembrolizumab	n=36	10.2 mos	42%（PD-L1+≥1%: 50% ,PD-L1<1%: 17%; Sq: 45%,Ad: 33%,）	4.9 mos	58%(PD-L1+≥1%: 65%, PD-L1<1%: 29%; Ad: 50%, Sq: 60%）	4.0 mos	TRAEs 44%，≥G3 AEs 11%	Gastrointestinal disorders	RECIST 1.1
NCT03816553 (30)	Camrelizumab Plus Apatinib	n=45	NR	55.6%（PD-L1≥1%: 69%, PD-L1<1%: 50%; Sq 78.8% ; Ad 28.6%)	8.8 mos	0.822	NR	TRAEs 95.6%，≥G3 AEs 71.1%	Hypothyroidism,anemia,fatigue, et.al	RECIST 1.1
NCT03495882 (31)	Balstilimab plus zalifrelimab	n=155	12.8 mos(15.7mos（ PD-L1+ ）)	25.6%（PD-L1≥ 1%：32.8%, PD-L1<1%: 9.1% ; Sq: 32.6%; Ad: 8.8%)	2.7 mos	0.52	NR(12mos(%):64.2%)	TRAEs 71.0%，≥G3 AEs 20.0%	Hypothyroidism, Diarrhea, Fatigue, et.al	RECIST 1.1
InnovaTV 204/GOG-3023/ENGOT-cx6 (32)	Tisotumab vedotin	n=101	12.1 mos	24% Events/patients: Sq: 16/69; Ad:8/32	4.2 mos	0.72	8.3 mos	TRAEs 92%，≥G3 AEs 28%	Neutropenia, fatigue, ulcerative keratitis, peripheral neuropathies (2% each with sensory, motor, sensorimotor, and neuropathy peripheral	RECIST 1.1
Qin Xu 2022 (33)	Sintilimab Plus Anlotinib	n=42	NR	54.8%(Sq: 69.7% 23/33; Ad: 0% 0/6)	9.4 mos	0.881	NA	TRAEs 85.8%，≥G3 AEs 16.7%	Hypothyroidism, AST elevation, Diarrhea, et.al	RECIST 1.1
NCT03972722 (34)	Zimberelimab	n=105	16.8 mos	0.276	3.7 mos	0.552	NR	TRAEs 78.1%，≥G3 AEs 24.8%	Hypothyroidism, anemia, et al	RECIST 1.1
Abbreviations : qXw; every X weeks;qXd; every X days;n: number of patients;CPS: Combined positive score; mDOR: median duration of response; DCR: Disease control rate; mos: months; mOS:median overall survival; mPFS: median progression-free survival; NA: Not available; NR: not reached; ORR: objective response rate; OS: overall survival; PD-L1: programmed death ligand 1; PFS: progression-free surviv…
